# Supplementary material for: High-Resolution Mapping of Barley mild mosaic virus Resistance Gene rym15
Source: Front Plant Sci. 2022 Jun 2;13:908170. doi: 10.3389/fpls.2022.908170 (PMC9201720; doi:10.3389/fpls.2022.908170)
Supplement: Supplementary file 2 [file Data_Sheet_1.xlsx]

## Sheet: Supplementary Table S1
Supplementary Table S1: Primers of KASP markers used for the construction of high resolution maps.
Marker name	Primer sequence	position_Morex v1	position_Morex v2	position_Morex v3	Database	Igri (S) × Chikurin Ibaraki 1 (R)	Chikurin Ibaraki 1 (R) × Uschi (S)
rym15_1_com	GGAGACCAACATGGCCTAAA	100092031	99216320	98333129	Wang et al. 2021	Yes	Yes
rym15_1_G	GAAGGTGACCAAGTTCATGCTTCATTTTGGGGTAAAGCAGGAC	100092059	99216348	98333157
rym15_1_A	GAAGGTCGGAGTCAACGGATTATCATTTTGGGGTAAAGCAGGAT
QBS133_com	AGAGCAGCTCAAGCAGCAG	112033487	111237780	110034158	GBS	Yes	Yes
QBS133_T	GAAGGTGACCAAGTTCATGCTGGACAGCTCCCTCACATCAGTA	112033520	111237747	110034142
QBS133_C	GAAGGTCGGAGTCAACGGATTGACAGCTCCCTCACATCAGTG
QBS134_com	CTAGCTAGGTCTTGGACAATCTCAG	130233326	128569916	126897706	50K Infinium chip	Yes	No
QBS134_G	GAAGGTGACCAAGTTCATGCTAATTTCTTATGCAGCCCGAAC	130233372	128569870	126897684
QBS134_C	GAAGGTCGGAGTCAACGGATTAATTTCTTATGCAGCCCGAAG
QBS135_com	GCACTTGACACAATCTGGTTT	143259306	141773350	139729483	50K Infinium chip	Yes	No
QBS135_C	GAAGGTGACCAAGTTCATGCTCGCCAGTAATATTGATGCTAACTTC	143259236	141773260	139729413
QBS135_T	GAAGGTCGGAGTCAACGGATTCGCCAGTAATATTGATGCTAACTTT
QBS136_com	GGCCGTTCTTGATCTCCTTGA	149856648	148003863	145768088	GBS	Yes	Yes
QBS136_C	GAAGGTGACCAAGTTCATGCTGGGCCCATCTTCAACCCG	149856715	148003816	145768041
QBS136_T	GAAGGTCGGAGTCAACGGATTGGGCCCATCTTCAACCCA
QBS137_com	TGAGAAAGTTCTCGTTTAGGTAATTC	150490412	148506618	146266287	50K Infinium chip	Yes	Yes
QBS137_A	GAAGGTGACCAAGTTCATGCTGGCAAATACAGGAACTGAAGCCTA	150490404	148506651	146266320
QBS137_G	GAAGGTCGGAGTCAACGGATTGCAAATACAGGAACTGAAGCCTG
QBS138_com	CCTGGAATTGGTGGACTCCC	152591283	150628867	148338255	GBS	Yes	Yes
QBS138_C	GAAGGTGACCAAGTTCATGCTCAAGCATTTCGATCGTTTCTGC	152591266	150628903	148338291
QBS138_G	GAAGGTCGGAGTCAACGGATTCAAGCATTTCGATCGTTTCTGG
QBS139_com	ACAAGAGATTTTGAGGTAAT	153164623	151215559	148914906	50K Infinium chip	Yes	Yes
QBS139_G	GAAGGTGACCAAGTTCATGCTTTTAGTAACCGAGCTTTGC	153164688	151215625	148914971
QBS139_A	GAAGGTCGGAGTCAACGGATTTTTAGTAACCGAGCTTTGT
QBS140_com	ACACGGGGCTCCTACAAAAA	154215332	152328048	150001405	GBS	Yes	No
QBS140_G	GAAGGTGACCAAGTTCATGCTCTGTGCGAATGTTAGGGCTG	154215289	152328005	150001362
QBS140_A	GAAGGTCGGAGTCAACGGATTCTGTGCGAATGTTAGGGCTA
QBS141_com	TGCCTGTTATATTCCAGCAAAA	NA	153990555	151619512	GBS	Yes	Yes
QBS141_T	GAAGGTGACCAAGTTCATGCTAAAATGAGGACGGCAATCAAA	NA	153990607	151619564
QBS141_C	GAAGGTCGGAGTCAACGGATTAAAATGAGGACGGCAATCAAG
QBS142_com	TGCTGAGAATAAACCGCGGA	155819739	154050443	151676569	Assembly (Chikurin Ibaraki 1 and Igri)	Yes	Yes
QBS142_A	GAAGGTGACCAAGTTCATGCTACACATGAAAGCAATCGGAAAAT	155819775	154050479	151676605
QBS142_C	GAAGGTCGGAGTCAACGGATTACACATGAAAGCAATCGGAAAAG
QBS143_com	AGCAACGCAGCAACAGAATT	155895071	154116107	151741696	Assembly (Chikurin Ibaraki 1 and Igri)	Yes	Yes
QBS143_C	GAAGGTGACCAAGTTCATGCTTGAATGCATTGTATCTGCTCTTGC	155895132	154116046	151741635
QBS143_G	GAAGGTCGGAGTCAACGGATTTGAATGCATTGTATCTGCTCTTGG
QBS144_com	TTATAGTCCCCAAATCACCCA	155947654	154161242	151786545	50K Infinium chip	Yes	Yes
QBS144_T	GAAGGTGACCAAGTTCATGCTTGCGACCCGCGATTTT	155947578	154161226	151786529
QBS144_C	GAAGGTCGGAGTCAACGGATTTGCGACCCGCGATTTC
QBS145_com	CAAGGCATGGCAATACTCGC	155948277	154161865	151787168	Assembly (Chikurin Ibaraki 1 and Igri)	Yes	Yes
QBS145_T	GAAGGTGACCAAGTTCATGCTTCATGTCACTCAATGCGTGT	155948219	154161807	151787110
QBS145_G	GAAGGTCGGAGTCAACGGATTTCATGTCACTCAATGCGTGG
QBS146_com	TGCAGCTTGCTGATTCTTCA	155949303	154162891	151788194	Assembly (Chikurin Ibaraki 1 and Igri)	Yes	Yes
QBS146_G	GAAGGTGACCAAGTTCATGCTCCGGTCAGTGTCTGTCTTTGC	155949329	154162917	151788220
QBS146_T	GAAGGTCGGAGTCAACGGATTCCGGTCAGTGTCTGTCTTTGA
QBS147_com	GACTGCCGTTACCTCCATCG	155857610	154165254	151790557	Assembly (Chikurin Ibaraki 1 and Igri)	Yes	Yes
QBS147_G	GAAGGTGACCAAGTTCATGCTTCTTCTTGGTGACAGTCTGGTC	155951779	154165228	151790531
QBS147_A	GAAGGTCGGAGTCAACGGATTTCTTCTTGGTGACAGTCTGGTT
QBS148_com	GGTTCCTGCTGCTCGAGATC	155975261	154188343	151813630	Assembly (Chikurin Ibaraki 1 and Igri)	Yes	Yes
QBS148_C	GAAGGTGACCAAGTTCATGCTATCAGCCGGTCGATCGCTAC	155975232	154188314	151813600
QBS148_T	GAAGGTCGGAGTCAACGGATTATCAGCCGGTCGATCGCTAT
QBS149_com	GACAGGCGACGTGTATACCG	156010861	154226282	151850595	Assembly (Chikurin Ibaraki 1 and Igri)	Yes	Yes
QBS149_T	GAAGGTGACCAAGTTCATGCTCATATAGTGGATCATGTCGAAGAAT	156010755	154226176	151850489
QBS149_C	GAAGGTCGGAGTCAACGGATTCATATAGTGGATCATGTCGAAGAAC
QBS150_com	GCCTTTGTTGCTTCTGAGTGT	156186295	154333596	151954176	Assembly (Chikurin Ibaraki 1 and Igri)	Yes	Yes
QBS150_G	GAAGGTGACCAAGTTCATGCTAACAGGACGTGGCTGCGG	156186196	154333497	151954077
QBS150_A	GAAGGTCGGAGTCAACGGATTAACAGGACGTGGCTGCGA
QBS151_com	CCTGTTGAGAGGTCGTTGTTC	156166664	154404057	152022478	Assembly (Chikurin Ibaraki 1 and Igri)	Yes	Yes
QBS151_A	GAAGGTGACCAAGTTCATGCTCTGAGGAAATATACAAAAGGGTTGT	156166630	154404091	152022512
QBS151_G	GAAGGTCGGAGTCAACGGATTCTGAGGAAATATACAAAAGGGTTGC
QBS152_com	CTCGTCTCGGTCCAGTTGG	156127745	154443636	152061614	Assembly (Chikurin Ibaraki 1 and Igri)	Yes	Yes
QBS152_T	GAAGGTGACCAAGTTCATGCTGCGGGTCATGTGCCTTGAT	156127805	154443576	152061554
QBS152_G	GAAGGTCGGAGTCAACGGATTGCGGGTCATGTGCCTTGAG
QBS153_com	GTCGCTCTTCTAGGAGGTGG	NA	154477696	152095415	Assembly (Chikurin Ibaraki 1 and Igri)	Yes	Yes
QBS153_G	GAAGGTGACCAAGTTCATGCTAGTAGTTCTTGGTATACCGGCTC	NA	154477723	152095442
QBS153_A	GAAGGTCGGAGTCAACGGATTAGTAGTTCTTGGTATACCGGCTT
QBS154_com	TGATGGCATTGTCCAGGATGA	156258326	154558276	152175995	Assembly (Chikurin Ibaraki 1 and Igri)	Yes	Yes
QBS154_G	GAAGGTGACCAAGTTCATGCTACTATAAAGAGCCCAGACCTGC	156258256	154558366	152176087
QBS154_A	GAAGGTCGGAGTCAACGGATTACTATAAAGAGCCCAGACCTGT
QBS155_com	GGTCTGATCTTCCTGGGAACTT	156718063	155202792	152802206	GBS	Yes	Yes
QBS155_A	GAAGGTGACCAAGTTCATGCTCCAGTGCCCCTACTGCAA	156718109	155202750	152802181
QBS155_G	GAAGGTCGGAGTCAACGGATTCCAGTGCCCCTACTGCAG
QBS156_com	CTGGTAACCGATGTTGTCCTC	156949759	155478050	153070650	50K Infinium chip	Yes	Yes
QBS156_C	GAAGGTGACCAAGTTCATGCTCGTTTCTCTGGTGGTCTTCTTCC	156949729	155478020	153070620
QBS156_G	GAAGGTCGGAGTCAACGGATTGTTTCTCTGGTGGTCTTCTTCG
QBS157_com	CAGAACAGCATCGGGAACTG	157298640	155869664	153429020	50K Infinium chip	Yes	Yes
QBS157_A	GAAGGTGACCAAGTTCATGCTGGAGCTACGAGCGGCATCT	157298700	155869724	153429080
QBS157_G	GAAGGTCGGAGTCAACGGATTGAGCTACGAGCGGCATCC
QBS158_com	GTTCCTCTGTCAGACTGCGG	158525350	156845427	154380362	50K Infinium chip	Yes	Yes
QBS158_C	GAAGGTGACCAAGTTCATGCTAAGCTTCAGGAGTGAGCCCC	158525338	156845458	154380393
QBS158_T	GAAGGTCGGAGTCAACGGATTAAGCTTCAGGAGTGAGCCCT
QBS159_com	GTTATGCCACGACGACGAC	165296034	163977545	161301757	GBS	Yes	Yes
QBS159_G	GAAGGTGACCAAGTTCATGCTCTCGTCGGATAACTCCTCGC	165296102	163977495	161301707
QBS159_A	GAAGGTCGGAGTCAACGGATTCCTCGTCGGATAACTCCTCGT
QBS160_com	CCTCGTCATCGTCATCGTAG	165295887	163977691	161301903	GBS	Yes	Yes
QBS160_T	GAAGGTGACCAAGTTCATGCTTGACTCATGCCACTATCGCTGT	165295884	163977713	161301925
QBS160_C	GAAGGTCGGAGTCAACGGATTGACTCATGCCACTATCGCTGC
rym15_4_com	ACCCCTGCATGAATGAACA	175824402	174153014	171201379	wang et al. 2021	Yes	Yes
rym15_4_G	GAAGGTGACCAAGTTCATGCTCCAAGTAGGCATCTAAAAATACCCAG	175824342	174152954	171201319
rym15_4_A	GAAGGTCGGAGTCAACGGATTCCAAGTAGGCATCTAAAAATACCCAA
rym15_6_com	GAATCCCTCGAGGTCATCCT	200044719	198364841	194769418	wang et al. 2021	Yes	Yes
rym15_6_G	GAAGGTGACCAAGTTCATGCTTTGCTTCGGACAGACCCC	200044741	198364819	194769396
rym15_6_A	GAAGGTCGGAGTCAACGGATTATTTGCTTCGGACAGACCCT
rym15_8_com	TGTATTAAATCTGCTTGGTGGTTC	240373079	235707372	231534308	wang et al. 2021	Yes	Yes
rym15_8_T	GAAGGTGACCAAGTTCATGCTGCAAGTCATGTTTGACTTTCTTCA	240373116	235707335	231534271
rym15_8_C	GAAGGTCGGAGTCAACGGATTGCAAGTCATGTTTGACTTTCTTCG
FAM GAAGGTGACCAAGTTCATGCT
HEX GAAGGTCGGAGTCAACGGATT

## Sheet: Supplementary Table S2
Supplementary Table S2: Primers used for re-sequencing of 6 HC and 2 LC genes.
Marker name	Primer sequence
HC1_MOREX.r3.6HG0573590_F1	GAGCTTACCTTCCCTTCCCC
HC1_MOREX.r3.6HG0573590_R1	AACATGCAAGAACGACCTGC
HC1_MOREX.r3.6HG0573590_F2	TCATACGGTGGAATGGAGCA
HC1_MOREX.r3.6HG0573590_R2	TGGGAGAAATATACAGATGGGTG
HC1_MOREX.r3.6HG0573590_F3	CAACATTTCTTTGCAGTGCGT
HC1_MOREX.r3.6HG0573590_R3	TGAGGTCGATTATCCAGGTCA
HC1_MOREX.r3.6HG0573590_F4	TAATTCTGTTGGCCTTGCGC
HC1_MOREX.r3.6HG0573590_R4	ACGACTTCTTTCATGAGCTAACA
HC1_MOREX.r3.6HG0573590_F5	TTGAATGACTAGGGCTGGCT
HC1_MOREX.r3.6HG0573590_R5	ACGGCACACCTTGTTCTACA
HC2_MOREX.r3.6HG0573600_F1	TCGCCCTAATAAAGCTGTGGA
HC2_MOREX.r3.6HG0573600_R1	GGACGCGATGGAGGTAAC
HC2_MOREX.r3.6HG0573600_F2	ATTTCGTGGTGCTGACAAAC
HC2_MOREX.r3.6HG0573600_R2	AGCTTCTGTTTAGGCATTTCTGA
HC3_MOREX.r3.6HG0573610_F1	GCAAGGAGGAACATTCACGT
HC3_MOREX.r3.6HG0573610_R1	CTGGCCGTCGAGAAAATGAG
HC3_MOREX.r3.6HG0573610_F2	TTGATCTGATCGAACGTGCC
HC3_MOREX.r3.6HG0573610_R2	GGTTGGAGGAGCAGCACC
HC3_MOREX.r3.6HG0573610_F3	GGATAAACAGCCGAACCAGC
HC3_MOREX.r3.6HG0573610_R3	TCACGCCATTGCCTACTTCT
HC4_MOREX.r3.6HG0573620_F1	GATCGCTACCAACCACACG
HC4_MOREX.r3.6HG0573620_R1	CAGCTCGGTTGGAAGAACAC
HC4_MOREX.r3.6HG0573620_F2	ATCGTGGATGAAGTGGCAGT
HC4_MOREX.r3.6HG0573620_R2	CCGTACCTATGCCCACTGG
HC4_MOREX.r3.6HG0573620_F3	GTTCCCTCGAGTACATGATCCT
HC4_MOREX.r3.6HG0573620_R3	AGAAACTCTGCTACATCTCGC
HC5_MOREX.r3.6HG0573630_F	AGCGAGCTCAGAAAGAAGGT
HC5_MOREX.r3.6HG0573630_R	CTAGGCTGACACCAAGGTAGT
HC6_MOREX.r3.6HG0573650_F1	TCCCAAGGACAGTCAGAAAATAA
HC6_MOREX.r3.6HG0573650_R1	GATGCAAGTGGGGTGACAAG
HC6_MOREX.r3.6HG0573650_F2	TGACCTTGGCTGTGGAAGAA
HC6_MOREX.r3.6HG0573650_R2	TTGTCCTCCAAACTGCCTGT
HC6_MOREX.r3.6HG0573650_F3	GCTCATCTTTGCAACAGCCT
HC6_MOREX.r3.6HG0573650_R3	AGTGCAAGAACAGTATAAGGACA
HC6_MOREX.r3.6HG0573650_F4	CGAATTTTGTTACTGCCTCATGG
HC6_MOREX.r3.6HG0573650_R4	AGCACATGAATATTCGCGCA
HC6_MOREX.r3.6HG0573650_F5	AGAACCTGTCGCACAATCTTG
HC6_MOREX.r3.6HG0573650_R5	TGCTCTACTGCTAGGTTAGGG
LC1_MOREX.r3.6HG0573640_F	GCGAGGCAAAAGAAGTCACA
LC1_MOREX.r3.6HG0573640_R	GATCTTCTCTTCGCCCTGGA
LC2_MOREX.r3.6HG0573660_F	TGGTGGGCTTCATCTCTCTC
LC2_MOREX.r3.6HG0573660_R	AGCCACTCTTTCTCTGACAAA

## Sheet: Supplementary Table S3
Supplementary Table S3: Distribution of GBS-derived SNPs on all chromosomes.
Chromosome	Comparison*
	C vs I	C vs U	C vs I&U
All 7 chromosomes	27017	29197	20099 (74.39%)
chr1H	3016	3196	2214 (73.41%)
chr2H	4733	4930	3651 (77.14%)
chr3H	4502	5059	3244 (72.06%)
chr4H	2771	3066	2242 (80.91%)
chr5H	4529	4827	3549 (78.36%)
chr6H	3388	3813	2488 (73.44%)
chr7H	4078	4306	2711 (66.48%)
Chr6H target region	365	396	301 (82.47%)
* C, I and U indicate Chikurin Ibraki 1, Igri and Uschi, respectively

## Sheet: Supplementary Table S4
Supplementary Table S4: Physical size of the target interval between flanking markers in pan-genome genotypes.
Genotype	Size of interval (bp)
Morex v3	280966
Golden Promise	263196
Barke	269762
RGT Planet	273470
B1K_04	279078
HOR13942	279204
Chiba	282467
Igri	284954
HOR3081	285230
Hockett	288139
HOR7552	288166
HOR10350	292138
HOR9043	298039
HOR8148	298524
HOR13821	298985
Akashinriki	301036
OUN333	304878
Dulihuang	311811
HOR21599	317085
HOR3365	340386
